# Supplementary material for: Comparative Analysis of Multiple GWAS Results Identifies Metabolic Pathways Associated with Resistance to A. flavus Infection and Aflatoxin Accumulation in Maize
Source: Toxins (Basel). 2022 Oct 28;14(11):738. doi: 10.3390/toxins14110738 (PMC9695789; doi:10.3390/toxins14110738)
Supplement: Supplementary file 1 [file toxins-14-00738-s001.zip › Table S1.xlsx]

## Sheet: Sheet1
Table S1: results of the pathway analysis performed by PAST using the GWAS results from four different panels of maize phenotyped for aflatoxin accumulation as described in the methods section. The four GWAS outputs were analyzed for pathways associated with decreasing aflatoixn levels (highlighted in green) and increasing aflatoxin levels (highlighted in red). The Pathway Identification (PW-ID) …
Brazil, Decreasing Aflatoxin levels			Pathways with identical IDs			Pathways leading to the same metabolite or product
PW-ID	RES	Pathway Name	pvalue	qvalue	Notes
PWY-5032	0.183119	ent-kaurene biosynthesis I	0.00214483	0.715723	Biosynthesis of ent-kaurene is the first committed step to create gibberellins in the terpenoid biosynthesis. As diterpenoids, gibberellins are synthesized from the geranylgeranyl diphosphate (GGPP), which is also an essential precursor in the biosynthesis of several isoprenoids necessary for plant growth and development (carotenoids, prenyl quinines, chlorophylls and geranygeranylated proteins).
PWY-7343	0.303328	UDP-α-D-glucose biosynthesis I	0.00349133	0.715723	D-glucose is abundant monosaccharide that is used as an energy source in most organisms, and used as a precursor for the synthesis of several important substances, such as cellulose and chitin.
PWYQT-4466	0.288667	superpathway of sucrose and starch metabolism I (non-photosynthetic tissue)	0.00678816	0.830744	Sugar and starch; powers central metabolism to satisfy the cell's need for precursor metabolites, reducing power, and metabolic energy.
PWY-2981	0.155106	diterpene phytoalexins precursors biosynthesis	0.00904516	0.830744	Phytoalexins are low-molecular weight terpenoid compounds that are synthesized and accumulated in plants after exposure to microorganisms. They have been suggested to serve as plant antibiotics in the defense systems of plants
PWY-5313	0.0565098	superpathway of anthocyanin biosynthesis (from cyanidin and cyanidin 3-O-glucoside)	0.0105413	0.830744	Phenylpropanoid Derivatives Biosynthesis → Flavonoids Biosynthesis → Anthocyanins Biosynthesis
COA-PWY	0.384226	coenzyme A biosynthesis I	0.0162667	0.830744	Coenzyme A (CoA) is a cofactor of ubiquitous occurrence in plants, bacteria, and animals needed in a large number of enzymatic reactions central to intermediary metabolism, including the oxidation of fatty acids, carbohydrates, and amino acids.
PWY-361	0.0620001	phenylpropanoid biosynthesis	0.0188136	0.830744	phenylpropanoids make lignin and cell walls
PWY-101	0.022156	photosynthesis light reactions	0.0201026	0.830744	Photosynthesis is composed of two processes, the light reactions and the dark reactions. The light reactons are where light energy is harvested and is used to power the transfer of electrons from water, via a series of electron donors and acceptors, to the final acceptor NADP+, which is reduced to NADPH. The NADPH generated by the light reactions is used for sugar synthesis in the dark reactions.
CALVIN-PWY	0.0273713	Calvin-Benson-Bassham	0.0203049	0.830744	aka. photosynthetic dark reactions, photosynthetic CO2 fixation, reductive pentose phosphate pathway, Calvin cycle, photosynthesis - dark reaction, carbon fixation, Calvin-Benson cycle
R-ZMA-1119445.1	0.655509	beta-alanine biosynthesis II	0.028602	0.830744	β-alanine is an important precursort of (R)-pantothenate biosynthesis. Eukaryotes employ alternative multi-step pathways to achieve the same goal (see β-alanine biosynthesis I, β-alanine biosynthesis II and uracil degradation I (reductive)); all part of Coenzyme A superpathway
PWY-3801	0.0733571	sucrose degradation II (sucrose synthase)	0.0287229	0.830744	Oxygen deprivation caused by flooding cause plants to modify several aspects of their metabolism, shifting from respiratory to fermentative energy production. Increased activity of the ethanol fermentation pathway from pyruvate allows reoxidation of NADH produced in glycolysis, thus enabling the plant to generate ATP independent of oxidative phosphorylation.
PWY-5129	0.104997	sphingolipid biosynthesis (plants)	0.0299544	0.830744	Sphingolipids are ubiquitous components of eukaryotic cells. They are composed of a long-chain base (amino alcohol), an amide linked fatty acyl chain, and a polar head; account for up to 10% of total lipids in plants and serve as membrane structural components and signal molecules
DETOX1-PWY	0.179144	superoxide radicals degradation	0.030219	0.830744	All organisms living in an aerobic environment are exposed to reactive oxygen species (ROS) that are formed through metabolic processes and various environmental stresses such as drought, air pollutants, UV light and high light intensities, chilling temperatures and external chemicals
PWY-5160	0.0564987	rose anthocyanin biosynthesis I (via cyanidin 5-O-β-D-glucoside)	0.0308834	0.830744	Phenylpropanoid Derivatives Biosynthesis → Flavonoids Biosynthesis → Anthocyanins Biosynthesis
R-ZMA-1119344.1	0.116992	hydroxycinnamic acid serotonin amides biosynthesis	0.0337083	0.830744	Hydroxycinnamic acid serotonin amides are N-hydroxycinnamic acid amides (HCAAs) that are synthesized by the condensation of hydroxycinnamoyl-CoA thioesters (cinnamoyl-CoA, p-coumaroyl-CoA, caffeoyl-CoA, feruloyl-CoA and sinapoyl-CoA) and aromatic amines, catalyzed by serotonin N-hydroxycinnamoyltransferase. They have been reported to be antioxidants but their role in plants is not clear.
PWY-7120	0.295888	esterified suberin biosynthesis	0.0348504	0.830744	Suberin is a polymeric plant cell wall constituent mainly found in the epidermal tissues of underground plant parts. Suberin consists of two domains, a polyaromatic and a polyaliphatic domain. The polyaromatics are predominately located within the primary cell wall, and the polyaliphatics are located between the primary cell wall and the plasmalemma. The two domains are supposed to be cross-linke…
R-ZMA-1119456.1	0.191897	brassinosteroid biosynthesis II	0.0366792	0.830744	The brassinosteroid (BR) class of steroid hormones regulates plant development and physiology. Turns on BR responsive TFs controlling cell elongation and growth and the light, gibberellin (GA) and auxin pathways
PWY-6527	0.0362282	stachyose degradation	0.0369468	0.830744	This pathway describes the degradation of stachyose and raffinose and recruitment of α-D-galactose into the fruit sink where a series of enzymes phosphorylate them.
PWY-581	0.094762	indole-3-acetate biosynthesis II	0.0384979	0.830744	The phytohormone family of auxins regulates many plant biological processes including cell division, elongation, differentiation, root initiation, tropic responses, flowering, fruit ripening, and senescence. IAA is the most abundant auxin
DETOX1-PWY-1	0.10678	reactive oxygen species degradation	0.045275	0.89486	All organisms living in an aerobic environment are exposed to reactive oxygen species (ROS) that are formed through metabolic processes and various environmental stresses. ROS are unstable and extremely reactive, the chemical reactivity induces lipid peroxidation and protein oxidation/degradation.
CHLOROPHYLL-SYN	0.153111	3,8-divinyl-chlorophyllide a biosynthesis I (aerobic, light-dependent)	0.0484178	0.89486	Chlorophyll is a green photosynthetic pigment found in photosynthetic plants, algae, and bacteria. Chlorophyll absorbs mostly in the blue and, to a lesser extent, red portions of the electromagnetic spectrum, hence its intense green color.
PWY-6317	0.0474324	D-galactose degradation I (Leloir pathway)	0.0489657	0.89486	The enzymes of the Leloir pathway (here named galactose degradation I (Leloir pathway)) catalyze the conversion of D-galactose to the more metabolically useful version of the sugar, D-glucose 6-phosphate. This pathway is required since galactose itself cannot be used for glycolysis directly.
CHPRRU 1, Decreasing Aflatoxin levels			Pathways with identical IDs			Pathways leading to the same metabolite or product
PW-ID	RES	Pathway Name	pvalue	qvalue	Notes
PWY-735	0.10907	jasmonic acid biosynthesis	5.40817e-06	0.00161163	The jasmonates are important phytohormones, and act as regulatory molecules in many developmental processes that include fertility, sex determination, root elongation and fruit ripening. They are also potent signals activating plant defenses against pathogens, herbivory, wounding and abiotic stress.
PWY-6124	0.250352	inosine-5'-phosphate biosynthesis II	0.00043695	0.0651055	De novo biosynthesis of purines starts with the synthesis of IMP, which can be converted to all other purines
PWY-5136	0.134708	fatty acid &beta;-oxidation II (core pathway)	0.00281408	0.144743	Degradation/Utilization/Assimilation → Fatty Acid and Lipids Degradation → Fatty Acids Degradation
BRANCHED-CHAIN-AA-SYN-PWY	0.0369805	superpathway of leucine, valine, and isoleucine biosynthesis	0.00295352	0.144743	branched chain amino acid biosynthesis
PWY-3461	0.102166	tyrosine biosynthesis II	0.00343229	0.144743	The three aromatic amino acids, L-tryptophan, L-tyrosine, and L-phenylalanine, derived from the common precursor chorismate, are constituents of proteins, and precursors of many plant secondary metabolites.
ARGASEDEG-PWY	0.0926578	arginine degradation I (arginase pathway)	0.00445878	0.144743	Arginase-mediated L-arginine degradation is widely distributed in the biosphere, and is found in all primary kingdoms [Jenkinson96]. The first step in this process, catalyzed by the enzyme arginase, is the hydrolysis of L-arginine to form L-ornithine and urea.
PWY-3001	0.0382312	isoleucine biosynthesis I	0.00461833	0.144743	L-isoleucine is almost always synthesized from 2-oxobutanoate. In the most common pathway, 2-oxobutanoate is generated from L-aspartate via L-threonine (this pathway).
FOLSYN-PWY-1	0.16292	superpathway of tetrahydrofolate biosynthesis	0.00486308	0.144743	Tetrahydrofolate (vitamin B9) and its derivatives, commonly termed folates, are essential cofactors that facilitate the transfer of one-carbon units from donor molecules into important biosynthetic pathways leading to methionine, purine, and pyrimidine biosynthesis.
LEUSYN-PWY	0.0766767	leucine biosynthesis	0.00533368	0.144743	L-leucine is one of the three protein-building branched chain amino acids (BCAAs), along with L-valine and L-isoleucine.
SULFATE-CYS-PWY	0.172638	superpathway of sulfate assimilation and cysteine biosynthesis	0.00578226	0.144743	Assimilatory sulfate reduction I, L-cysteine biosynthesis I, L-serine biosynthesis I, sulfate activation for sulfonation
PWY-5409	0.302072	divinyl ether biosynthesis II (13-LOX)	0.00578394	0.144743	Lipoxygenases (LOX) are ubiquitous enzymes; 9-LOX and 13-LOX convert poly unsaturated fatty acids to 9-hydroperoxides and 13-hydroperoxides, respectively. 13-LOXs are more common in plants and act in biosynthesis of the jasmonic acid and the regulatory molecule traumatin (12-oxo-trans-10-dodecenoate) in response to wounding.
PWY-4221-1	0.0524482	superpathway of pantothenate and coenzyme A biosynthesis II	0.00582857	0.144743	Pantothenate (vitamin B5) is the universal precursor for the synthesis of the 4'-phosphopantetheine moiety of coenzyme A and acyl carrier protein. CoA is a cofactor of ubiquitous occurrence in plants, bacteria and animals needed in a large number of enzymatic reactions central to intermediary metabolism, including the oxidation of fatty acids, carbohydrates, and amino acids.
PWY-561	0.0511492	superpathway of glyoxylate cycle	0.00782139	0.160381	Conversion of fatty acids to carbohydrates.
PWY-6435	0.0301111	4-hydroxybenzoate biosynthesis V	0.00803903	0.160381	4-hydroxybenzoate (p-hydroxybenzoate) is widespread in plants. It is one of the major cell wall-bound phenolic acids that play a major role in plant defense against pathogens.
PWY-3481	0.0231957	superpathway of phenylalanine and tyrosine biosynthesis	0.00828224	0.160381	The three aromatic amino acids, L-tryptophan, L-tyrosine, and L-phenylalanine, derived from the common precursor chorismate, are constituents of proteins, and precursors of many plant secondary metabolites. phenylalanine and tryptophan biosynthesis associated with fusarium resistance in maize.
THRESYN-PWY	0.0112716	threonine biosynthesis	0.00861105	0.160381	Biosynthesis → Amino Acid Biosynthesis → Proteinogenic Amino Acid Biosynthesis → L-threonine Biosynthesis
PWY-6040	0.262661	chlorogenic acid biosynthesis II	0.0106763	0.18715	Chlorogenic acid (5-O-caffeoyl-D-quinic acid) is one of the most widespread hydroxycinnamic acid derivatives in the plant kingdom. Their physiological roles include defense, disease resistance and role in growth regulation
PWY-5481	0.422256	pyruvate fermentation to lactate	0.0137599	0.227803	Pyruvate, the final product of glycolysis, is often converted to lactate in the absence of oxygen. The reaction helps the organism alleviate excess of reducing power in the form of NADH.
ILEUSYN-PWY	0.0994542	isoleucine biosynthesis I (from threonine)	0.0155341	0.24364	All three branched-chain amino acids, leucine, isoleucine and valine, are essential amino acids
HOMOSER-THRESYN-PWY	0.0409951	threonine biosynthesis from homoserine	0.0163919	0.244239	All three branched-chain amino acids, leucine, isoleucine and valine, are essential amino acids
COA-PWY-1	0.399524	coenzyme A biosynthesis	0.0252155	0.346701	Coenzyme A (CoA) is a cofactor of ubiquitous occurrence in plants, bacteria, and animals needed in a large number of enzymatic reactions central to intermediary metabolism, including the oxidation of fatty acids, carbohydrates, and amino acids.
ILEUDEG-PWY	0.0572258	isoleucine degradation I	0.0255954	0.346701	All three branched-chain amino acids, leucine, isoleucine and valine, are essential amino acids
PWY-5053	0.20581	superpathway of gibberellin GA12 biosynthesis	0.0278015	0.36021	Terpenoid Biosynthesis → Diterpenoid Biosynthesis → Gibberellin and Gibberellin Precursor Biosynthesis
GLYOXYLATE-BYPASS	0.102976	glyoxylate cycle	0.0337996	0.419678	The glyoxylate cycle is involved primarily in the conversion of lipids into carbohydrates,
MALATE-ASPARTATE-SHUTTLE-PWY	0.0471267	aspartate degradation II	0.0393254	0.468758	In this eukaryotic route of aspartate degradation, aspartate is converted to malate as part of the reversible malate-aspartate shuttle.
PWY-5826	0.0475911	hypoglycin biosynthesis	0.0438368	0.486358	It is unknown what hypoglycin does but it is a breakdown product of threonin
PWY-6606	0.190276	guanosine nucleotides degradation II	0.0451026	0.486358	Nucleotide recycling
PWY-5868	0.0744266	simplecoumarins biosynthesis	0.0460231	0.486358	Coumarins are a phytoalexin, and a widespread group of phenolics in plants termed coumarins constitute lactones of phenylpropanoids with a 2H-benzopyran-2-one nucleus
CHPRRU 2, Decreasing Aflatoxin levels			Pathways with identical IDs			Pathways leading to the same metabolite or product
PW-ID	RES	Pathway Name	pvalue	qvalue	Notes
PWY-6773	0.174942	1,3-β-D-glucan biosynthesis	0.000434127	0.179729	There are many types of biological 1,3-β-D-glucans - for example callose, chrysolaminarin, curdlan, laminaran, paramylon, and zymosan, to name a few.
PWY-6275	0.270492	β-caryophyllene biosynthesis	0.000887656	0.183745	beta-caryophyllene is bicyclic sesquiterpenoid found in the essential oils
PWY-5136	0.565344	fatty acid &beta;-oxidation II (core pathway)	0.00181923	0.251054	Degradation/Utilization/Assimilation → Fatty Acid and Lipids Degradation → Fatty Acids Degradation
R-ZMA-1119344.1	0.414647	hydroxycinnamic acid serotonin amides biosynthesis	0.00249601	0.252645	Hydroxycinnamic acid serotonin amides are N-hydroxycinnamic acid amides (HCAAs) that are synthesized by the condensation of hydroxycinnamoyl-CoA thioesters (cinnamoyl-CoA, p-coumaroyl-CoA, caffeoyl-CoA, feruloyl-CoA and sinapoyl-CoA) and aromatic amines, catalyzed by serotonin N-hydroxycinnamoyltransferase. They have been reported to be antioxidants but their role in plants is not clear.
R-ZMA-1119438.1	0.24513	Secologanin and strictosidine biosynthesis	0.00305127	0.252645	Strictosidine is the central branch point metabolite leading to the biosynthesis of a variety of terpenoid indole alkaloids
PWY-4321	0.27787	L-glutamate degradation IV	0.00423355	0.292115	4-aminobutanoate (GABA) has a role as a signal molecule in plants
PWY-5872	0.381338	ubiquinol-10 biosynthesis (eukaryotic)	0.00629048	0.372037	Ubiquinone (also known as coenzyme Q) is an isoprenoid quinone that functions as an electron carrier in membranes
CHLOROPHYLL-SYN	0.00604407	3,8-divinyl-chlorophyllide a biosynthesis I (aerobic, light-dependent)	0.0115724	0.421592	Chlorophyll is a green photosynthetic pigment found in photosynthetic plants, algae, and bacteria. Chlorophyll absorbs mostly in the blue and, to a lesser extent, red portions of the electromagnetic spectrum, hence its intense green color.
PWY-6473	0.38675	4-aminobutanoate degradation IV	0.0126074	0.421592	4-aminobutanoate (GABA) has a role as a signal molecule in plants
PWY-6535	0.287914	4-aminobutanoate degradation I	0.0126074	0.421592	4-aminobutanoate (GABA) has a role as a signal molecule in plants
PWY-4984	0.0851697	urea cycle	0.0127166	0.421592	In this cycle, amino groups donated by ammonia and L-aspartate are converted to urea, while L-ornithine, L-citrulline, L-arginino-succinate, and L-arginine act as intermediates.
PWY-3841	0.0418279	folate transformations II	0.0131722	0.421592	The formation of the formyl and methyl derivatives of tetrahydrofolate (vitamin B9) directly involved in or representing sidesteps of the biosynthesis of this vital cofactors is displayed in this pathway. Folates are involved in a wide range of key metabolic functions in plants mediating fluxes through C1-pathways with a high demand for methylated compounds such as secondary metabolites
CAROTENOID-PWY	0.406408	superpathway of carotenoid biosynthesis in plants	0.0141687	0.421592	Carotenoids are isoprenoid pigments in the yellow to red color range with diverse functions that include participation in photosynthetic light-harvesting complexes, serving as antioxidants, virulence factors, and modulation of membrane function. Lutein and zeaxanthin are primary carotenoids. carotenoics serve as precursors for the plant growth hormone abscisic acid and vitamin A
PWY-181	0.0287076	photorespiration	0.0143461	0.421592	Rubisco (ribulose bisphosphate carboxylase/oxygenase) is a bifunctional enzyme that catalyzes both the carboxylation and oxygenation of D-ribulose-1,5-bisphosphate (RuBP). The carboxylation process is generally known as CO2 fixation ( Calvin-Benson-Bassham cycle) whereas the oxygenation process is known as photorespiration (this pathway).
PWY-3181	0.29575	L-tryptophan degradation VI (via tryptamine)	0.0160774	0.421592	phenylalanine and tryptophan biosynthesis associated with fusarium resistance in maize; after F. verticillioides inoculation, enhanced phenylpropanoic acid metabolism will promote the formation of some important disease-resistant secondary metabolites, such as lignin, coumaric acid and flavonoids.
PWY-1001	0.0516312	cellulose biosynthesis	0.0180051	0.421592	The primary structure of cellulose is a linear array of D-glucose molecules joined by β (1,4) glycosyl linkage. The biosynthesis of cellulose is catalyzed by the cellulose synthase enzyme complex
ARGSYN-PWY	0.109919	L-arginine biosynthesis I (via L-ornithine)	0.0184894	0.421592	Arginine biosynthesis is notable for its complexity and variability at the genetic level, and by its connection with several other pathways, such as pyrimidine and polyamine biosynthesis, and certain degradative pathways.
PWY-5957	0.302006	L-nicotianamine biosynthesis	0.0193487	0.421592	L-nicotianamine is an unusual amino acid that is ubiquitous throughout the plant kingdom. It is a chelator of several divalent transition metals. Several studies have shown that L-nicotianamine is involved in long distance transport of metal ions such as iron and manganese, and that it is directly associated with the regulation of metal transfer within cells
PWY-2161	0.512698	folate polyglutamylation	0.0201124	0.421592	Biosynthesis of various cellular components, including glycine, methionine, formylmethionine, thymidylate, pantothenate and purine nucleotides.
PWY-7185	0.0281904	UTP and CTP dephosphorylation I	0.0212976	0.421592	The de novo pathway of pyrimidine nucleotide synthesis produces only the uridine ribonucleotide UMP. All other ribo- and deoxyribonucleotides have to be derived from that nucleotide.
PWY-5944	0.500436	zeaxanthin biosynthesis	0.0213851	0.421592	Carotenoids are isoprenoid pigments in the yellow to red color range with diverse functions that include participation in photosynthetic light-harvesting complexes, serving as antioxidants, virulence factors, and modulation of membrane function. Lutein and zeaxanthin are primary carotenoids. carotenoics serve as precursors for the plant growth hormone abscisic acid and vitamin A
PWY-5269	0.154903	cardiolipin biosynthesis II	0.0271364	0.449844	Cardiolipin is an anionic membrane phospholipid. Along with phosphatidylglycerol, the anionic lipids are important for the biogenesis and function of membranes
PWY4FS-7	0.205201	phosphatidylglycerol biosynthesis I (plastidic)	0.0271364	0.449844	The plastid envelope, like the thylakoid membrane, is predominated by glycolipids. The only phospholipid found in chloroplast thylakoids is phosphatidylglycerol, which is critical for the structural and functional integrity of the thylakoid membranes.
PWY4FS-8	0.154903	phosphatidylglycerol biosynthesis II (non-plastidic)	0.0271364	0.449844	The plastid envelope, like the thylakoid membrane, is predominated by glycolipids. The only phospholipid found in chloroplast thylakoids is phosphatidylglycerol, which is critical for the structural and functional integrity of the thylakoid membranes.
PWY-1422	0.119576	vitamin E biosynthesis (tocopherols)	0.0271645	0.449844	Role in plants involve protection of chloroplast lipids and chlorophylls against oxidative damages.
PWY-7184	0.130203	pyrimidine deoxyribonucleotides de novo biosynthesis I	0.0285035	0.451807	Pyrimidine and purine nucleoside triphosphates are the activated precursors of DNA and RNA. In addition, mono- or diphosphorylated forms of pyrimidine nucleotides activate other molecules, as in CMP-3-deoxy-β-D-manno-octulosonate, UDP-α-D-glucose, and dTDP-α-D-fucopyranose, for use in biosynthesis of polysaccharides, glycoproteins and phospholipids
PWY-6922	0.312168	L-Nδ-acetylornithine biosynthesis	0.0299721	0.451807	Non-standard amino acids not incorporated into protein; may play a role in plant defense by directly causing harm to the attacking pathogen or herbivore or by making nitrogen less available to it. Elevated levels of N5-acetyl-L-ornithine are produced in response to attack by several different insects, as well as the volatile phytohormone methyl jasmonate (MeJA)
PWY-1121	0.0184007	suberin monomers biosynthesis	0.030557	0.451807	Suberin is a polymeric plant cell wall constituent mainly found in the epidermal tissues of underground plant parts. Suberin consists of two domains, a polyaromatic within the primary cell wall and a polyaliphatic domain located between the primary cell wall and the plasmalemma. The two domains are supposed to be cross-linked.
PWY-5203	0.418544	soybean saponin I biosynthesis	0.0319809	0.453365	Biosynthesis → Secondary Metabolites Biosynthesis → Terpenoids Biosynthesis → Triterpenoids Biosynthesis
R-ZMA-1119316.1	0.0183765	Phenylpropanoid biosynthesis	0.0328526	0.453365	aka. monolignol biosynthesis, lignin biosynthesis; Lignin is always associated with cell wall cellulose and hemicellulose, and provides mechanical rigidity to plant-supporting and plant-conducting tissues.
R-ZMA-1119374.1	0.319048	abscisic acid biosynthesis	0.0339847	0.45386	Abscisic acid (ABA) is an isoprenoid plant hormone signaling molecule that plays an important part in plant responses to environmental stress and plant pathogens, and is made from carotenoids
NONOXIPENT-PWY	0.198066	pentose phosphate pathway (non-oxidative branch)	0.0367936	0.456307	The pentose phosphate pathway is an alternative way of oxidizing glucose, and in this pathway the oxidation is coupled to NADPH synthesis. As a result, the pentose phosphate pathway is a major source of reducing equivalents for biosynthesis reactions. The pentose phosphate pathway is also important for the conversion of hexoses to pentoses.
R-ZMA-1119486.1	0.120193	indole-3-acetate biosynthesis I	0.0374118	0.456307	The phytohormone family of auxins regulates many plant biological processes including cell division, elongation, differentiation, root initiation, tropic responses, flowering, fruit ripening, and senescence. IAA is the most abundant auxin
PWY-7219	0.00117525	adenosine ribonucleotides de novo biosynthesis	0.0374745	0.456307	The first purine nucleotide that is synthesized de novo is IMP (IMP). IMP is converted to adenylo-succinate by the enzyme EC 6.3.4.4, adenylosuccinate synthase, and the latter is converted to the first adenosine nucleotide, adenosine 5'-monophosphate (AMP) by the action of EC 4.3.2.2, adenylosuccinate lyase.
R-ZMA-1119615.1	0.14531	Mevalonate pathway	0.0395957	0.468361	aka. MEP, isoprenoid pathway, MVA pathway, isopentenyl diphosphate biosynthesis, dimethylallyl diphosphate biosynthesis. Produces the terpenoid isopentenyl diphosphate (IPP) via the condensation of pyruvate and D-glyceraldehyde 3-phosphate.
PWY-5687	0.0396005	pyrimidine ribonucleotides interconversion	0.0434927	0.500166	Pyrimidine and purine nucleoside triphosphates are the activated precursors of DNA and RNA. In addition, mono- or diphosphorylated forms of pyrimidine nucleotides activate other molecules, as in CMP-3-deoxy-β-D-manno-octulosonate, UDP-α-D-glucose, and dTDP-α-D-fucopyranose, for use in biosynthesis of polysaccharides, glycoproteins and phospholipids
PWY-6219	0.240942	indole-3-acetate inactivation VIII	0.0492978	0.551603	The phytohormone family of auxins regulates many plant biological processes including cell division, elongation, differentiation, root initiation, tropic responses, flowering, fruit ripening, and senescence. IAA is the most abundant auxin
CIMMYT, Decreasing Aflatoxin levels			Pathways with identical IDs			Pathways leading to the same metabolite or product
PW-ID	RES	Pathway Name	pvalue	qvalue	Notes
PWY-6151	0.326598	S-adenosyl-L-methionine cycle I	0.00026687	0.0872663	About 20% of the L-methionine pool is used as a building block of proteins. The rest is converted to S-adenosyl-L-methionine (SAM), the major methyl donor in the cell.
PWY-1001	0.0349157	cellulose biosynthesis	0.000592652	0.0968986	The primary structure of cellulose is a linear array of D-glucose molecules joined by β (1,4) glycosyl linkage. The biosynthesis of cellulose is catalyzed by the cellulose synthase enzyme complex
PWY-5041	0.275398	S-adenosyl-L-methionine cycle II	0.00126912	0.138334	About 20% of the L-methionine pool is used as a building block of proteins. The rest is converted to S-adenosyl-L-methionine (SAM), the major methyl donor in the cell.
PWY-882	0.312488	ascorbate biosynthesis I (L-galactose pathway)	0.0128267	0.767978	Ascorbate (vitamin C) is an important antioxidant and an enzyme cofactor. Jasmonates can ascorbate levels and induce expression of several genes in the ascorbate biosynthesis pathway, including VTC1, GME (GDP-D-mannose 3",5"-epimerase), and VTC2/VTC5.
PWY4FS-5	0.181951	superpathway of phosphatidylcholine biosynthesis	0.019447	0.767978	Choline is a quaternary ammonium compound and a fundamental metabolite for eukaryotic organisms, forming the head group of important phospholipids such as phosphatidylcholine. Most plants synthesize choline, since phosphatidylcholine accounts for 40 to 60% of lipids in non-plastid plant membranes
HEME-BIOSYNTHESIS-II	0.0940612	heme biosynthesis from uroporphyrinogen-III I	0.0210444	0.767978	Heme (protoheme, heme b) is an iron-containing prosthetic group found in many essential proteins including cytochromes and heme-containing globins. In addition to its role in oxidative metabolism, heme also functions as a regulatory molecule in transcription, translation, protein targeting, protein stability, and cellular differentiation.
GLYOXYLATE-BYPASS	0.162394	glyoxylate cycle	0.0216994	0.767978	The glyoxylate cycle is involved primarily in the conversion of lipids into carbohydrates.
PWY-241	0.0794632	C4 photosynthetic carbon assimilation cycle	0.0228921	0.767978	RUBISCO (ribulose bisphosphate carboxylase/oxygenase) has both carboxylase (photosynthetic CO2 fixation) and oxygenase (photorespiration) activity. The carboxylase activity requires high CO2/O2 ratio to fix CO2, whereas the oxygenase activity acts at a decreased CO2/O2 ratio.
CHLOROPHYLL-SYN	0.0468628	chlorophyllide a biosynthesis I	0.0234611	0.767978	Chlorophyll is a green photosynthetic pigment found in photosynthetic plants, algae, and bacteria. Chlorophyll absorbs mostly in the blue and, to a lesser extent, red portions of the electromagnetic spectrum, hence its intense green color.
PWY-5918	0.0484907	heme biosynthesis I	0.0243322	0.767978	Heme (protoheme, heme b) is an iron-containing prosthetic group found in many essential proteins including cytochromes and heme-containing globins. In addition to its role in oxidative metabolism, heme also functions as a regulatory molecule in transcription, translation, protein targeting, protein stability, and cellular differentiation.
PWY-5947	0.351906	lutein biosynthesis	0.028062	0.767978	Carotenoids are red to yellow isoprenoid pigments with diverse functions including photosynthetic light-harvesting complexes, serving as antioxidants, virulence factors, modulation of membrane function and are precursors for the plant growth hormone abscisic acid and vitamin A. Lutein and zeaxanthin are primary carotenoids.
PWY-5659	0.309548	GDP-mannose biosynthesis	0.0324522	0.767978	GDP-α-D-mannose is a key substrate in glycoprotein formation. In eukaryotes, D-mannose is a key monosaccharide for the glycosylation of proteins and lipids.
TRNA-CHARGING-PWY	0.057466	tRNA charging pathway	0.0340553	0.767978	Reactions by which the various amino acids become bonded to their corresponding tRNAs; the products of these reactions recognize cognate codons in mRNAs present in ribosomes and react there, forming peptide bonds, thereby, lengthening a growing polypeptide.
PWY-5340	0.144304	sulfate activation for sulfonation	0.0361052	0.767978	In sulfonation of biological compounds a sulfate group is added to an oxygen moiety to form a sulfate ester bond which changes their physicochemical properties. Sulfonated macromolecules (glycosaminoglycans, heparin or glucosinolates) are involved in important processes, such as cell adhesion, hemostasis, and plant defense mechanisms.
SO4ASSIM-PWY	0.144304	sulfate reduction I (assimilatory)	0.0361052	0.767978	Organisms reduce inorganic sulfate to sulfide to cover their need for the element.
PWYBWI-7081	0.225708	carotenoid biosynthesis (from lycopene to carotene and xanthophyll)	0.0375769	0.767978	Carotenoids are red to yellow isoprenoid pigments with diverse functions including photosynthetic light-harvesting complexes, serving as antioxidants, virulence factors, modulation of membrane function and are precursors for the plant growth hormone abscisic acid and vitamin A. Lutein and zeaxanthin are primary carotenoids.
PWY-6605	0.143198	adenine and adenosine salvage II	0.043392	0.834658	The purine nucleoside is first hydrolyzed to ribose and an adenine base by nucleoside hydrolases. The bases are then converted to the mononucleotide form AMP which can be used to make new nucleotides.
Brazil, Increasing Aflatoxin levels			Pathways with identical IDs			Pathways leading to the same metabolite or product
PW-ID	RES	Pathway Name	pvalue	qvalue	Notes
PWY-5059	0.050047	pinobanksin	0.00275239	0.47536	Flavanones such as naringenin, eriodictyol and pinocembrin are key intermediates in the flavonoid biosynthetic pathway in plants towards the synthesis of flavonols, anthocyanidins and catechins
ARGSYN-PWY	0.489572	L-arginine biosynthesis I (via L-ornithine)	0.004639	0.47536	Arginine biosynthesis is notable for its complexity and variability at the genetic level, and by its connection with several other pathways, such as pyrimidine and polyamine biosynthesis, and certain degradative pathways.
R-ZMA-1119582.1	0.129096	Phenylpropanoid biosynthesis, initial reactions	0.00544106	0.47536	aka. monolignol biosynthesis, lignin biosynthesis; Lignin is always associated with cell wall cellulose and hemicellulose, and provides mechanical rigidity to plant-supporting and plant-conducting tissues.
PWY-6673	0.435459	caffeoylglucarate biosynthesis	0.0055013	0.47536	Major intermediates of phenylpropanoid metabolism are chlorogenic acid and 2-O-caffeoylglucarate. The biosynthesis of the hydrocinnamic acid esters has for long been thought be similar to the caffeic acid ester, the chlorogenic acid
R-ZMA-1119477.1	0.00891827	Starch biosynthesis	0.00579708	0.47536	Starch and glycogen, megadalton-sized glucose polymers, are the major reservoir of readily available energy and carbon compounds in most living organisms
PWY-4984	0.489591	urea cycle	0.00730227	0.498988	In this cycle, amino groups donated by ammonia and L-aspartate are converted to urea, while L-ornithine, L-citrulline, L-arginino-succinate, and L-arginine act as intermediates.
PWY-6014	0.13671	vernolate biosynthesis I	0.0108608	0.503126	Vernolate (vernolic acid) is an unusual fatty acid with an 18-carbon chain that contains a cis double bond at position 9 and an epoxy group at positions 12-13
PWY-6710	0.13671	poly-hydroxy fatty acids biosynthesis	0.0108608	0.503126	Cytochrome P450 catalyzes expoxidation of free fatty acids. The epoxides can be further metabolized to cutin monomers; some others have antifungal properties possibly involved in plant defense, i.e. 12,13,17-trihydroxyoctadeca-9-enoate
PWY-622	0.0993512	starch biosynthesis	0.0115042	0.503126	Starch and glycogen, megadalton-sized glucose polymers, are the major reservoir of readily available energy and carbon compounds in most living organisms
ARGSYNBSUB-PWY	0.0411683	L-arginine biosynthesis II (acetyl cycle)	0.0122714	0.503126	Arginine biosynthesis is notable for its complexity and variability at the genetic level, and by its connection with several other pathways, such as pyrimidine and polyamine biosynthesis, and certain degradative pathways.
R-ZMA-5655101.1	0.0989242	xyloglucan biosynthesis	0.014146	0.514198	Xyloglucan is the major component of the hemicellulose in cell walls of dicotyledon type I and non-graminaceous monocotyledons plants. Xyloglucan interacts with cellulose microfibrils via hydrogen bonds to form a structural network that is assumed to play a key role in cell wall integrity
PWY-641	0.0920306	proanthocyanidins biosynthesis from flavanols	0.0150497	0.514198	Proanthocyanidins are a class of polyphenols present in leaves, seeds, barks and fruits of many plants, where they provide protection against predation and pathogen attack
PWY-241	0.084117	C4 photosynthetic carbon assimilation cycle, NADP-ME type	0.0169644	0.532392	RUBISCO (ribulose bisphosphate carboxylase/oxygenase) has both carboxylase (photosynthetic CO2 fixation) and oxygenase (photorespiration) activity. The carboxylase activity requires high CO2/O2 ratio to fix CO2, whereas the oxygenase activity acts at a decreased CO2/O2 ratio.
PWY-4861	0.171297	UDP-α-D-galacturonate biosynthesis I (from UDP-D-glucuronate)	0.0181792	0.532392	UDP-galacturonic acid biosynthesis, UDP-GalA biosynthesis, UDP-D-galacturonate biosynthesis I (from UDP-D-glucuronate)
R-ZMA-1119482.1	0.234203	IAA conjugate biosynthesis I	0.0205117	0.536143	The plant hormone (indol-3-yl)acetate (IAA) can be inactivated via multiple mechanisms A common mechanism involves in non-decarboxylative oxidation. Zea mays readily oxidizes free IAA
GLUTAMINDEG-PWY	0.0556421	L-glutamine degradation I	0.0212686	0.536143	aka. glutamine - glutamate pathway I, glutamine degradation IV. L-glutamine is the amino group donor for many cellular biosynthetic reactions and serves as a storage reservoir of ammonia, playing an important role in nitrogen metabolism.
PWY-6317	0.0435974	D-galactose degradation I (Leloir pathway)	0.025383	0.536143	The enzymes of the Leloir pathway (here named galactose degradation I (Leloir pathway)) catalyze the conversion of D-galactose to the more metabolically useful version of the sugar, D-glucose 6-phosphate. This pathway is required since galactose itself cannot be used for glycolysis directly.
PWY-7117	0.0268492	C4 photosynthetic carbon assimilation cycle, PEPCK type	0.0262298	0.536143	The main CO2 fixation enzyme in plants, ribulose-bisphosphate carboxylase/oxygenase (RuBisCO), has both carboxylase (photosynthetic CO2 fixation) and oxygenase (photorespiration) activities. The carboxylase activity is favored at high CO2/O2 ratio, whereas the oxygenase activity predominates at a decreased CO2/O2 ratio.
R-ZMA-1119444.1	0.0896603	canavanine biosynthesis	0.0267098	0.536143	Over 200 non-protein amino acids are present in plants. Many occur in free forms while some are detected in peptide conjugates. Many have toxic properties. The role of non-protein amino acids in plants has been proposed to include serving as defense compounds against predators, as storage forms of carbon and nitrogen, and as detoxification products
R-ZMA-1119495.1	0.143287	citrulline biosynthesis	0.0305285	0.536143	L-citrulline is a non-standard amino acid that is not normally incorporated into proteins during protein synthesis. Citrulline might be an import metabolite involved in the shuttling of nitrogen between the mitochondrion and chloroplast.
PWY-5410	0.190919	traumatin and (Z)-3-hexen-1-yl acetate biosynthesis	0.0317393	0.536143	Lipoxygenases (LOX) are ubiquitous enzymes; 9-LOX and 13-LOX convert poly unsaturated fatty acids to 9-hydroperoxides and 13-hydroperoxides, respectively. 13-LOXs are more common in plants and act in biosynthesis of the jasmonic acid and the regulatory molecule traumatin (12-oxo-trans-10-dodecenoate) in response to wounding.
PWY-6787	0.00104618	flavonoid biosynthesis	0.0327162	0.536143	Flavonoids are secondary metabolites formed from phenylpropanoid and fatty acid derivatives and act as UV-B protectors, attractors of pollinators and seed dispersers, insect feeding attractors, anti-feedants, signals in legume-rhizobium bacteria interactions and fungicides. They inlude chalcones, flavones, flavonols, flavanols, anthocyanins, and condensed tannins (proanthocyanidins).
ASPARTATE-DEG1-PWY	0.246194	L-aspartate degradation I	0.0389295	0.536143	the four-carbon amino acid aspartate is converted to the corresponding keto acid oxaloacetate by transamination using α-ketoglutarate as acceptor of the amino group. This reversible reaction also biosynthesizes aspartate (see pathway L-aspartate biosynthesis). Oxaloacetate is a tricarboxylic acid (TCA) cycle intermediate,
ASPARTATESYN-PWY	0.246194	L-aspartate biosynthesis	0.0389295	0.536143	the four-carbon amino acid aspartate is converted to the corresponding keto acid oxaloacetate by transamination using α-ketoglutarate as acceptor of the amino group. This reversible reaction also biosynthesizes aspartate (see pathway L-aspartate biosynthesis). Oxaloacetate is a tricarboxylic acid (TCA) cycle intermediate,
PWY-3001	0.246194	superpathway of isoleucine biosynthesis I	0.0389295	0.536143	L-isoleucine is almost always synthesized from 2-oxobutanoate. In the most common pathway, 2-oxobutanoate is generated from L-aspartate via L-threonine (this pathway).
THRESYN-PWY	0.246194	superpathway of threonine biosynthesis	0.0389295	0.536143	Biosynthesis → Amino Acid Biosynthesis → Proteinogenic Amino Acid Biosynthesis → L-threonine Biosynthesis
PWY0-662	0.243903	PRPP biosynthesis I	0.039173	0.536143	5-phospho-α-D-ribose 1-diphosphate, an important metabolite required in the biosynthesis of purine and pyrimidine nucleotides, the amino acids L-histidine and L-tryptophan, and the cofactors NAD and NADP, may be synthesized from ribose 5-phosphate by multiple enzymes.
R-ZMA-1119278.1	0.243903	PRPP biosynthesis I	0.039173	0.536143	5-phospho-α-D-ribose 1-diphosphate, an important metabolite required in the biosynthesis of purine and pyrimidine nucleotides, the amino acids L-histidine and L-tryptophan, and the cofactors NAD and NADP, may be synthesized from ribose 5-phosphate by multiple enzymes.
R-ZMA-5608118.1	0.0265848	auxin signalling	0.0397842	0.536143	The phytohormone family of auxins regulates many plant biological processes including cell division, elongation, differentiation, root initiation, tropic responses, flowering, fruit ripening, and senescence. IAA is the most abundant auxin
R-ZMA-1119261.1	0.142137	salicylate biosynthesis	0.040275	0.536143	Salicylate is an aromatic compound that is is common throughout the plant kingdom and is also found in some bacteria.n plants, where it induces flowering and is involved in resistance against pathogen infection through the systematic acquired resistance mechanism.
PWY-102	0.0675186	gibberellin inactivation I (2β-hydroxylation)	0.0405376	0.536143	Gibberellins are diterpenes involved in development. Gibberella fujikuroi pathogen produces large amounts of GA3 which it secretes.
PWY-181	0.134366	photorespiration	0.04474	0.569353	Rubisco (ribulose bisphosphate carboxylase/oxygenase) is a bifunctional enzyme that catalyzes both the carboxylation and oxygenation of D-ribulose-1,5-bisphosphate (RuBP). The carboxylation process is generally known as CO2 fixation ( Calvin-Benson-Bassham cycle) whereas the oxygenation process is known as photorespiration (this pathway).
PWY-6124	0.137767	inosine-5'-phosphate biosynthesis II	0.0478257	0.569353	De novo biosynthesis of purines starts with the synthesis of IMP, which can be converted to all other purines
LIPAS-PWY	0.000926982	triacylglycerol degradation	0.047916	0.569353	Triacylglycerol (TAG) degradation is critical to many plants for which lipids rather than carbohydrates are the major seed storage reserves for postgerminative plant growth until photosynthesis established. TAG are converted to acetyl-CoAs via oxidation and then to carbohydrates via glyoxylate cycle.
PWY1F-FLAVSYN	0.0324439	flavonoid biosynthesis	0.0486033	0.569353	Flavonoids are secondary metabolites formed from phenylpropanoid and fatty acid derivatives and act as UV-B protectors, attractors of pollinators and seed dispersers, insect feeding attractors, anti-feedants, signals in legume-rhizobium bacteria interactions and fungicides. They inlude chalcones, flavones, flavonols, flavanols, anthocyanins, and condensed tannins (proanthocyanidins).
CHPRRU 1, Increasing Aflatoxin levels			Pathways with identical IDs			Pathways leading to the same metabolite or product
PW-ID	RES	Pathway Name	pvalue	qvalue	Notes
PWY-4821	0.131913	UDP-α-D-xylose biosynthesis	0.00345185	0.819092	UDP-α-D-xylose is a nucleotide sugar involved in the synthesis of diverse plant cell wall hemicelluloses (xyloglucan, xylan) and minor plant metabolites. It is also required for the synthesis of glycoproteins, animal proteoglycans and fungal polysaccharides
PWY-5035	0.235796	gibberellin biosynthesis III (early C-13 hydroxylation)	0.00549726	0.819092	Gibberellins are diterpenes which, in higher plants, are synthesized in the plastids from glyceraldehyde-3-phosphate and pyruvate via the isopentenyl diphosphate (IPP). T
PWY-5142	0.216435	acyl-ACP thioesterase pathway	0.0241694	0.979075	Acyl-ACP thioesterase releases free fatty acids from Acyl-ACPs, synthesized from de novo fatty acid biosynthesis (see fatty acid elongation -- saturated).
PWY-5366	0.216435	palmitoleate biosynthesis II	0.0241694	0.979075	biosynthesis of the unsaturated fatty acid palmitoleate
NONMEVIPP-PWY	0.120298	methylerythritol phosphate pathway	0.0417301	0.979075	MEP produces the terpenoid isopentenyl diphosphate (IPP) via the condensation of pyruvate and D-glyceraldehyde 3-phosphate.
PWY0-1305	0.260266	glutamate dependent acid resistance	0.044828	0.979075	4-aminobutanoate (GABA) has a role as a signal molecule in plants
PWY3O-210	0.260266	glutamate degradation IX (via 4-aminobutyrate)	0.044828	0.979075	4-aminobutanoate (GABA) has a role as a signal molecule in plants
CHPRRU 2, Increasing Aflatoxin levels			Pathways with identical IDs			Pathways leading to the same metabolite or product
PW-ID	RES	Pathway Name	pvalue	qvalue	Notes
PWY-3561	0.140612	choline biosynthesis III	0.000984286	0.415368	Choline is a quaternary ammonium compound and a fundamental metabolite for eukaryotic organisms, forming the head group of important phospholipids such as phosphatidylcholine. Most plants synthesize choline, since phosphatidylcholine accounts for 40 to 60% of lipids in non-plastid plant membranes
PWY-5129	0.102227	sphingolipid biosynthesis (plants)	0.00319631	0.567728	Sphingolipids are ubiquitous components of eukaryotic cells. They are composed of a long-chain base (amino alcohol), an amide linked fatty acyl chain, and a polar head; account for up to 10% of total lipids in plants and serve as membrane structural components and signal molecules
PWY-7039	0.0842998	phosphatidate metabolism, as a signaling molecule	0.00403598	0.567728	1,2-Diacyl-sn-glycerol-3-phosphate, (aka. phosphatidate (PA), is made of a glycerol backbone, a saturated fatty acid, an unsaturated fatty acid and a phosphate group and is an intermediate in structural lipid biosynthesis, and an important second messenger. In plants, PA is rapidly and transiently generated in response to a number of biotic (pathogens) and abiotic (such as cold and salt stress) s…
R-ZMA-1119276.1	0.228676	choline biosynthesis III	0.00839376	0.644032	Choline is a quaternary ammonium compound and a fundamental metabolite for eukaryotic organisms, forming the head group of important phospholipids such as phosphatidylcholine. Most plants synthesize choline, since phosphatidylcholine accounts for 40 to 60% of lipids in non-plastid plant membranes
PWYQT-4429	0.275073	CO2 fixation into oxaloacetate (anaplerotic)	0.0106732	0.644032	CO2 fixation into oxaloacetic acid; because in most non-photosynthetic tissues and in the leaves of C3 plants it is the major anapleurotic enzyme for the replenishement of intermediates of the TCA cycle via oxaloacetate.
PWY-5188	0.259416	tetrapyrrole biosynthesis I (from glutamate)	0.0131488	0.644032	The tetrapyrrole biosynthetic pathway shown here, which starts with glutamate,converge at the intermediate 5-aminolevulinate and proceed through the important intermediate uroporphyrinogen-III, which is a major branch point that leads to biosynthesis of different tetrapyrrole compounds, such as the corrinoid cobalamine (vitamin B12)
R-ZMA-5654909.1	0.241508	xylan biosynthesis	0.0136094	0.644032	Xylan is a general name given for polysaccharides composed of xylose residues.
PWY-861	0.344045	dhurrin biosynthesis	0.0143917	0.644032	Dhurrin is a cyanogenic glycoside, which are plant phytotoxic secondary metabolites. They are β-glycosides of α-hydroxynitriles derived from amino acids (tyrosine, phenylalanine, valine, leucine, isoleucine, and cyclopentenyl-glycine).
R-ZMA-5679411.1	0.0947281	gibberellin signaling	0.0145435	0.644032	Gibberellins (GAs) are plant hormones that regulate various developmental processes, including stem elongation, germination, dormancy, flowering, flower development, and leaf and fruit senescence.
PWY-5337	0.25872	stachyose biosynthesis	0.0222491	0.644032	Stachyose and raffinose are a large portion of primary oligosaccharides in plants synthesized by glycosyl transferase. These soluble carbohydrates are used for carbon transport and storage by the plant, and may act as protective agents during maturation of drying seeds.
R-ZMA-1119309.1	0.265036	aminopropanol biosynthesis	0.0226317	0.644032	Superclasses:Biosynthesis → Cofactor, Carrier, and Vitamin Biosynthesis → Enzyme Cofactor Biosynthesis → Cobamide Biosynthesis → Cobamide de novo Biosynthesis → Aminopropanol Phosphate Biosynthesis
R-ZMA-1119566.1	0.431244	divinyl ether biosynthesis II (13-LOX)	0.0253688	0.644032	Lipoxygenases (LOX) are ubiquitous enzymes; 9-LOX and 13-LOX convert poly unsaturated fatty acids to 9-hydroperoxides and 13-hydroperoxides, respectively. 13-LOXs are more common in plants and act in biosynthesis of the jasmonic acid and the regulatory molecule traumatin (12-oxo-trans-10-dodecenoate) in response to wounding.
R-ZMA-1119618.1	0.431244	13-LOX and 13-HPL pathway	0.0253688	0.644032	Lipoxygenases (LOX) are ubiquitous enzymes; 9-LOX and 13-LOX convert poly unsaturated fatty acids to 9-hydroperoxides and 13-hydroperoxides, respectively. 13-LOXs are more common in plants and act in biosynthesis of the jasmonic acid and the regulatory molecule traumatin (12-oxo-trans-10-dodecenoate) in response to wounding.
PWY-381	0.09008	nitrate reduction II (assimilatory)	0.0267417	0.644032	Nitrite is transported into the chloroplast, where it is reduced to ammonia by nitrite reductase (NiR). The final step of the pathway is the incorporation of ammonia into glutamine by glutamine synthetase
PWY-6963	0.160018	ammonia assimilation cycle I	0.027551	0.644032	the primary nitrogen assimilation routes in photosynthetic eukaryotes and prokaryotes are nitrogen fixation, nitrate assimilation, and ammonia assimilation.
PWY-6330	0.350292	acetaldehyde biosynthesis II	0.028378	0.644032	Acetaldehyde is released by plants into the atmosphere after a wide variety of stresses. Acetaldehyde is a potent antibiotic and its emission from damaged tissue may help prevent infections and activate the expression of plant defense genes
PWY-5138	0.138097	unsaturated, even numbered fatty acid β-oxidation	0.0288494	0.644032	This pathway processes some of the most prevalent fatty acids in lipid storage tissues, such as linoleate and α-linolenate, which contain cis-double bonds on even-numbered carbons which cant be processed via the core β-oxidation pathway
PWY-5046	0.0771211	2-oxoisovalerate decarboxylation to isobutanoyl-CoA	0.0303694	0.644032	2-oxo acid dehydrogenase complexes convert 2-oxo acids to the corresponding acyl-CoA derivatives and produce NADH and CO2 in an irreversible reaction.
R-ZMA-1119610.1	0.104674	biotin biosynthesis II	0.0316812	0.644032	Biotin is a water soluble, heterocyclic cofactor for a small number of enzymes that facilitate the transfer of CO2 during carboxylation, decarboxylation, and transcarboxylation reactions involved in fatty acid and carbohydrate metabolism
ALANINE-DEG3-PWY	0.252918	L-alanine degradation III	0.0358217	0.644032	L-alanine is degraded through transamination to pyruvate by alanine aminotransferase. Pyruvate is transported into the mitochondrion where it is oxidatively decarboxylated by the pyruvate dehydrogenase complex to carbon dioxide and acetyl-CoA. Acetyl-CoA enters the TCA cycle
ALANINE-SYN2-PWY	0.252918	L-alanine biosynthesis II	0.0358217	0.644032	Alanine is an essential component of protein (as L-alanine) and peptidoglycan. The three aromatic amino acids, L-tryptophan, L-tyrosine, and L-phenylalanine, derived from the common precursor chorismate, are constituents of proteins, and precursors of many plant secondary metabolites. phenylalanine and tryptophan biosynthesis associated with fusarium resistance in maize.
GLNSYN-PWY	0.333066	L-glutamine biosynthesis I	0.037942	0.644032	aka. glutamine - glutamate pathway I, glutamine degradation IV. L-glutamine is the amino group donor for many cellular biosynthetic reactions and serves as a storage reservoir of ammonia, playing an important role in nitrogen metabolism.
PWY-6220	0.416278	jasmonoyl-amino acid conjugates biosynthesis I	0.0387718	0.644032	Synonyms: JA-amino acid conjugates biosynthesis, jasmonate-amino acid conjugates biosynthesis, jasmonyl-amino acid conjugates biosynthesis, jasmonoyl-amino acid biosynthesis
PWY-6233	0.416278	jasmonoyl-amino acid conjugates biosynthesis II	0.0387718	0.644032	Synonyms: JA-amino acid conjugates biosynthesis, jasmonate-amino acid conjugates biosynthesis, jasmonyl-amino acid conjugates biosynthesis, jasmonoyl-amino acid biosynthesis
R-ZMA-1119600.1	0.252537	valine biosynthesis	0.040183	0.644032	The pathway of valine biosynthesis is a four-step pathway that shares all of its steps with the parallel pathway of isoleucine biosynthesis. These entwined pathways are part of the superpathway of branched chain amino acid biosynthesis, that generates not only isoleucine and valine, but also leucine.
PWY-6964	0.313179	ammonia assimilation cycle II	0.0410438	0.644032	the primary nitrogen assimilation routes in photosynthetic eukaryotes and prokaryotes are nitrogen fixation, nitrate assimilation, and ammonia assimilation.
PWY-5410	0.352628	traumatin and (Z)-3-hexen-1-yl acetate biosynthesis	0.0413693	0.644032	Lipoxygenases (LOX) are ubiquitous enzymes; 9-LOX and 13-LOX convert poly unsaturated fatty acids to 9-hydroperoxides and 13-hydroperoxides, respectively. 13-LOXs are more common in plants and act in biosynthesis of the jasmonic acid and the regulatory molecule traumatin (12-oxo-trans-10-dodecenoate) in response to wounding.
PWY-6952	0.041688	glycerophosphodiester degradation	0.042732	0.644032	Diesters are hydrolyzed during transport at the cytoplasmic side of the inner membrane to sn-glycerol 3-phosphate and an alcohol by a cytoplasmic GDP, an enzyme encoded by the ugpQ gene. The Ugp system is induced when the cells are starved for inorganic phospate, which is generates phosphate by the system
CIMMYT, Increasing Aflatoxin levels			Pathways with identical IDs			Pathways leading to the same metabolite or product
PW-ID	RES	Pathway Name	pvalue	qvalue	Notes
PWY-5410	0.0507851	traumatin and (Z)-3-hexen-1-yl acetate biosynthesis	0.00126195	0.204269	Lipoxygenases (LOX) are ubiquitous enzymes; 9-LOX and 13-LOX convert poly unsaturated fatty acids to 9-hydroperoxides and 13-hydroperoxides, respectively. 13-LOXs are more common in plants and act in biosynthesis of the jasmonic acid and the regulatory molecule traumatin (12-oxo-trans-10-dodecenoate) in response to wounding.
PWY-5751	0.0528019	phenylethanol biosynthesis	0.00165621	0.204269	Plant volatiles contribute to aroma, flavor and scents of plants. phenylacetaldehyde and 2-phenylethanol are two aroma volatiles derived from phenylalanine. They also act as powerful insect attractants and each attracts different sets of pollinating and predatory insects.
PWY-6510	0.0569892	methanol oxidation to formaldehyde II	0.00187403	0.204269	Methylotrophs are organisms that are capable of growing on single carbon (C1) compounds, like methanol. These organisms can derive all their energy and carbon needs from reduced molecules that have no C-C bond. Methylotrophy is found only in a few prokaryotic and eukaryotic microorganisms.
PWY-5805-ARA	0.24632	nonaprenyl diphosphate biosynthesis III	0.00431527	0.260647	Isoprenoids are diverse and widely distributed compounds including essential products (sterols, quinones, prenylated proteins, chlorophylls) and secondary metabolites (plant terpenoids and hormones). Geranyl diphosphate and multiple units of isopentenyl diphosphate (IPP) form all-trans-nonaprenyl diphosphate or solanesyl diphosphate.
PWY-5120	0.24632	geranylgeranyldiphosphate biosynthesis	0.00431527	0.260647	Isoprenoids are diverse and widely distributed compounds including essential products (sterols, quinones, prenylated proteins, chlorophylls) and secondary metabolites (plant terpenoids and hormones). Geranyl diphosphate and multiple units of isopentenyl diphosphate (IPP) form all-trans-nonaprenyl diphosphate or solanesyl diphosphate.
PWY-5686	0.179687	uridine-5'-phosphate biosynthesis	0.00623778	0.260647	Pyrimidine and purine nucleoside triphosphates are the activated precursors of DNA and RNA. In addition, mono- or diphosphorylated forms of pyrimidine nucleotides activate other molecules, as in CMP-3-deoxy-β-D-manno-octulosonate, UDP-α-D-glucose, and dTDP-α-D-fucopyranose, for use in biosynthesis of polysaccharides, glycoproteins and phospholipids
HOMOSER-THRESYN-PWY	0.0641738	threonine biosynthesis from homoserine	0.00661164	0.260647	All three branched-chain amino acids, leucine, isoleucine and valine, are essential amino acids
PWY-6333	0.0505727	acetaldehyde biosynthesis I	0.00878227	0.260647	This pathway describes the biosynthesis of acetaldehyde under flooding conditions. Under these conditions acetaldehyde is primarily emmited from the roots. One source of acetaldehyde is ethanol, which is produced under anoxic conditions. T
PWY-5486	0.0505727	pyruvate fermentation to ethanol II	0.00878227	0.260647	This pathway describes a fermentation of pyruvate to ethanol, a common natural pathway that is also used for the generation of alcoholic beverages and breads
ARO-PWY	0.0021253	chorismate biosynthesis I	0.00894226	0.260647	aka shikimate pathway. Chorismate is an important intermediate that leads to the biosyntrhesis of several essential metabolites, including the aromatic amino acids L-phenylalanine, L-tyrosine and L-tryptophan, vitamins E and K, ubiquinone and certain siderophores
PWY-5076	0.0417336	leucine degradation III	0.00975092	0.260647	L-leucine is one of the three protein-building branched chain amino acids (BCAAs), along with L-valine and L-isoleucine.
PWY-5057	0.0417336	valine degradation II	0.00975092	0.260647	L-leucine is one of the three protein-building branched chain amino acids (BCAAs), along with L-valine and L-isoleucine.
PWY-5121	0.0481224	superpathway of geranylgeranyldiphosphate biosynthesis II (via MEP)	0.0103621	0.260647	Isoprenoids are diverse and widely distributed compounds including essential products (sterols, quinones, prenylated proteins, chlorophylls) and secondary metabolites (plant terpenoids and hormones). Geranyl diphosphate and multiple units of isopentenyl diphosphate (IPP) form all-trans-nonaprenyl diphosphate or solanesyl diphosphate.
PWY-6040	0.2679	chlorogenic acid biosynthesis II	0.0112493	0.262752	Chlorogenic acid (5-O-caffeoyl-D-quinic acid) is one of the most widespread hydroxycinnamic acid derivatives in the plant kingdom. Their physiological roles include defense, disease resistance and role in growth regulation
PWY66-21	0.048972	ethanol degradation II (cytosol)	0.0149302	0.325478	ethanol is degraded to acetyl-CoA
PWY-5868	0.0992722	simplecoumarins biosynthesis	0.0169855	0.347141	Coumarins are a phytoalexin, and a widespread group of phenolics in plants termed coumarins constitute lactones of phenylpropanoids with a 2H-benzopyran-2-one nucleus
NONMEVIPP-PWY	0.095664	methylerythritol phosphate pathway	0.0193123	0.371477	MEP produces the terpenoid isopentenyl diphosphate (IPP) via the condensation of pyruvate and D-glyceraldehyde 3-phosphate.
PWY-6629	0.00650636	superpathway of tryptophan biosynthesis	0.0210064	0.37415	The three aromatic amino acids, L-tryptophan, L-tyrosine, and L-phenylalanine, derived from the common precursor chorismate, are constituents of proteins, and precursors of many plant secondary metabolites. phenylalanine and tryptophan biosynthesis associated with fusarium resistance in maize.
PWY0-162	0.102561	pyrimidine ribonucleotides de novo biosynthesis	0.0217396	0.37415	Pyrimidine and purine nucleoside triphosphates are the activated precursors of DNA and RNA. In addition, mono- or diphosphorylated forms of pyrimidine nucleotides activate other molecules, as in CMP-3-deoxy-β-D-manno-octulosonate, UDP-α-D-glucose, and dTDP-α-D-fucopyranose, for use in biosynthesis of polysaccharides, glycoproteins and phospholipids
THRESYN-PWY	0.0459106	threonine biosynthesis	0.024481	0.400264	Biosynthesis → Amino Acid Biosynthesis → Proteinogenic Amino Acid Biosynthesis → L-threonine Biosynthesis
XYLCAT-PWY	0.51114	xylose degradation I	0.0296733	0.462056	Sugar; powers central metabolism to satisfy the cell's need for precursor metabolites, reducing power, and metabolic energy.
PWY-6457	0.242371	trans-cinnamoyl-CoA biosynthesis	0.0392175	0.582915	(E)-cinnamoyl-CoA and the closely related compound, 4-coumaroyl-CoA are important precursors to a number of compound classes, including phenylpropanoids, flavonoids, and volatile benzenoids in plants and polyketides in plants and bacteria [Moore02, Katsuyama09]. Members of these classes can play many roles, for instance as defense, signaling, pigment, and aroma compounds
PWY1F-467	0.2298	phenylpropanoid biosynthesis, initial reactions	0.0443656	0.630763	This pathway contains the initial reactions of the phenylpropanoid pathway, from L-phenylalanine to 4-coumarate. The phenylpropanoids form a large class of secondary metabolites in plants and comprise the phenylpropanoid esters, flavonoids, anthocyanins etc. Phenylpropanoids are also the precursors of lignin.
